# Supplementary material for: Clay Nanotube Immobilization on Animal Hair for Sustained Anti-Lice Protection
Source: Pharmaceutics. 2021 Sep 15;13(9):1477. doi: 10.3390/pharmaceutics13091477 (PMC8466176; doi:10.3390/pharmaceutics13091477)
Supplement: Supplementary file 1 [file pharmaceutics-13-01477-s001.zip]

Archive with 1 entries (1 files):
- pharmaceutics-1330220-supplementary.pdf
